# Supplementary material for: Effect of Fluidized Bed Drying, Matrix Constituents and Structure on the Viability of Probiotic Lactobacillus paracasei ATCC 55544 during Storage at 4 °C, 25 °C and 37 °C
Source: Microorganisms. 2021 Dec 30;10(1):74. doi: 10.3390/microorganisms10010074 (PMC8781091; doi:10.3390/microorganisms10010074)
Supplement: Supplementary file 1 [file microorganisms-10-00074-s001.zip]

Archive with 1 entries (1 files):
- microorganisms-1504189-supplementary.avi
